# Supplementary material for: Genetic and morpho-physiological analyses of the tolerance and recovery mechanisms in seedling stage spring wheat under drought stress
Source: Front Genet. 2022 Oct 11;13:1010272. doi: 10.3389/fgene.2022.1010272 (PMC9593057; doi:10.3389/fgene.2022.1010272)
Supplement: Supplementary file 2 [file DataSheet1.xlsx]

## Sheet: Supplementary Table 1
Supplementary Table 1 : Detailed information of the 172 highly diverse spring wheat genotypes used in this study, name and country of each genotype.
Taxon	Name the genotypes	Country	State	Continent	DTIV	Characterization
Core Collection	Giza-148	Egypt	Egypatian Cutlivars	Africa	5.41	IM
Core Collection	Giza-152	Egypt	Egypatian Cutlivars	Africa	5.62	IM
Core Collection	Giza-156	Egypt	Egypatian Cutlivars	Africa	4.91	IM
Drought Stress	MISR1 (Sayed)	Egypt	Egypatian Cutlivars	Africa	2.8	T
Drought Stress	SIDS12	Egypt	Egypatian Cutlivars	Africa	3.08	T
Drought Stress	SAKHA93	Egypt	Egypatian Cutlivars	Africa	3.17	T
Drought Stress	SAKHA94	Egypt	Egypatian Cutlivars	Africa	4.22	IM
Recent Material	Gimmeiza-07	Egypt	Egypatian Cutlivars	Africa	3.79	T
Drought Stress	GIMMIZA9	Egypt	Egypatian Cutlivars	Africa	4.33	IM
Drought Stress	GIMMIZA10	Egypt	Egypatian Cutlivars	Africa	4.37	IM
Recent Material	Gimmeiza-12	Egypt	Egypatian Cutlivars	Africa	3.68	T
Drought Stress	Shandweel-1	Egypt	Egypatian Cutlivars	Africa	2.7	T
Recent Material	Beni Swief-1	Egypt	Egypatian Cutlivars	Africa	5.01	IM
Recent Material	Beni Swief-4	Egypt	Egypatian Cutlivars	Africa	4.8	IM
Recent Material	Beni Swief-5	Egypt	Egypatian Cutlivars	Africa	3.11	T
Recent Material	Beni Swief-7	Egypt	Egypatian Cutlivars	Africa	3.97	T
Recent Material	Sohag-3	Egypt	Egypatian Cutlivars	Africa	3.53	T
Recent Material	Sohag-5	Egypt	Egypatian Cutlivars	Africa	4.13	IM
Drought Stress	GIMMIZA11	Egypt	Egypatian Cutlivars	Africa	3.69	T
Drought Stress	SIDS13	Egypt	Egypatian Cutlivars	Africa	2.77	T
Differential Set	Rusty	unknown country	Universal Susceptibles	Unknown continent	4.17	IM
Differential Set	LMPG-6	unknown country	Universal Susceptibles	Unknown continent	4.28	IM
Differential Set	Line E	unknown country	Universal Susceptibles	Unknown continent	4.6	IM
Differential Set	Little Club	unknown country	Universal Susceptibles	Unknown continent	6.12	S
Differential Set	Morocco	unknown country	Universal Susceptibles	Unknown continent	5.1	IM
Heat tolerant	Debra-1	Italy	Italian	Europe	5.83	S
Triticum aestivum subsp. aestivum	Svevo	Italy	Italian	Europe	5.96	S
Triticum aestivum subsp. aestivum	CItr15314	Afghanistan	Ghowr	Asia	5.12	IM
Triticum aestivum subsp. aestivum	PI366667	Afghanistan	Ghowr	Asia	5.93	S
Triticum aestivum subsp. aestivum	PI366685	Afghanistan	Ghowr	Asia	6.34	S
Triticum aestivum subsp. aestivum	Bahri Sirhosha	Afghanistan	Helmand	Asia	6.33	S
Triticum aestivum subsp. aestivum	PI366566	Afghanistan	Herat	Asia	6.26	S
Triticum aestivum subsp. aestivum	PI134128	Afghanistan	Kabul	Asia	5.85	S
Triticum aestivum subsp. aestivum	PI220127	Afghanistan	Kandahar	Asia	6.11	S
Triticum aestivum subsp. aestivum	PI212632	Afghanistan	Nangarhar	Asia	5.08	IM
Triticum aestivum subsp. aestivum	PI135048	Afghanistan	Samangan	Asia	5.79	S
Triticum aestivum subsp. aestivum	PI154279	Algeria	Alger	Africa	4.89	IM
Triticum aestivum subsp. aestivum	PI154282	Algeria	Alger	Africa	5.57	IM
Triticum aestivum subsp. aestivum	Medeah	Algeria	Sidi-bel-Abbes	Africa	5.78	S
Triticum aestivum subsp. aestivum	Ghati	Algeria	Tamanrasset	Africa	6.57	S
Triticum aestivum subsp. aestivum	Ghati	Algeria	Tamanrasset	Africa	6.55	S
Triticum aestivum subsp. aestivum	Manga	Algeria	Tamanrasset	Africa	6.47	S
Triticum aestivum subsp. aestivum	Ghati	Algeria	Tamanrasset	Africa	6.46	S
Triticum aestivum subsp. aestivum	Hamra	Algeria	Tamanrasset	Africa	5.45	IM
Triticum aestivum subsp. aestivum	Sudani	Algeria	Tamanrasset	Africa	5.81	S
Triticum aestivum subsp. aestivum	FL Col 4408	Australia	Queensland	Australia	5.41	IM
Triticum aestivum subsp. aestivum	Kenora	Australia	Queensland	Australia	5.12	IM
Triticum aestivum subsp. aestivum	Firwhill	Australia	South Australia	Australia	6.15	S
Triticum aestivum subsp. aestivum	PI172198	Australia	South Australia	Australia	6.02	S
Triticum aestivum subsp. aestivum	King's Red	Australia	South Australia	Australia	6.4	S
Triticum aestivum subsp. aestivum	Dan	Australia	South Australia	Australia	5.97	S
Triticum aestivum subsp. aestivum	Bindawarra	Australia	South Australia	Australia	4.79	IM
Triticum aestivum subsp. aestivum	Yanward	Australia	Victoria	Australia	5.94	S
Triticum aestivum subsp. aestivum	Currawa	Australia	Victoria	Australia	6.05	S
Triticum aestivum subsp. aestivum	GN 14	Canada	Manitoba	North America	5.75	S
Triticum aestivum subsp. aestivum	Laura	Canada	Saskatchewan	North America	5	IM
Triticum aestivum subsp. aestivum	LRS-1F193	Canada	Alberta	North America	5.6	IM
Triticum aestivum subsp. aestivum	78M-352-001-001	Canada	Alberta	North America	5.94	S
Triticum aestivum subsp. aestivum	93-11-14-2-2	Canada	Ontario	North America	6.47	S
Triticum aestivum subsp. aestivum	Preston	Canada	Ontario	North America	5.54	IM
Triticum aestivum subsp. aestivum	ELS 6404-63-4	Ethiopia	Shewa	Africa	4.63	IM
Triticum aestivum subsp. aestivum	PI273990	Ethiopia	Harer	Africa	5.79	S
Triticum aestivum subsp. aestivum	PI384101	Ethiopia	Gonder	Africa	5.45	IM
Triticum aestivum subsp. aestivum	PI384237	Ethiopia	Tigre	Africa	5.75	S
Triticum aestivum subsp. aestivum	Strain No. 1020/42	Germany	Lower Saxony	Europe	6.12	S
Triticum aestivum subsp. aestivum	Heines Kolben	Germany	Lower Saxony	Europe	5.88	S
Triticum aestivum subsp. aestivum	Kolibri	Germany	Lower Saxony	Europe	6.47	S
Triticum aestivum subsp. aestivum	Kolben II	Germany	Lower Saxony	Europe	6.78	S
Triticum aestivum subsp. aestivum	Kolibri	Germany	Lower Saxony	Europe	6.42	S
Triticum aestivum subsp. aestivum	Fasan	Germany	Lower Saxony	Europe	6.19	S
Triticum aestivum subsp. aestivum	Heines 110	Germany	Lower Saxony	Europe	6.37	S
Triticum aestivum subsp. aestivum	Carstens Sommerweizen	Germany	Schleswig-Holstein	Europe	6.25	S
Triticum aestivum subsp. aestivum	PI115838	Germany		Europe	6.15	S
Triticum aestivum subsp. aestivum	Janetzkie Somerwizen	Germany		Europe	6.53	S
Triticum aestivum subsp. aestivum	MG 27959	Greece		Europe	4.79	IM
Triticum aestivum subsp. aestivum	MG 27967	Greece		Europe	5.85	S
Triticum aestivum subsp. aestivum	MG 27973	Greece		Europe	5.53	IM
Triticum aestivum subsp. aestivum	MG 27981	Greece		Europe	5.65	IM
Triticum aestivum subsp. aestivum	IWA8600064	Iran	Bakhtaran	Asia	5.48	IM
Triticum aestivum subsp. aestivum	IWA8613474	Iran	Baluchestan Sistan	Asia	5.79	S
Triticum aestivum subsp. aestivum	PI222677	Iran	East Azerbaijan	Asia	5.83	S
Triticum aestivum subsp. aestivum	PI202828	Iran	Esfahan	Asia	4.38	IM
Triticum aestivum subsp. aestivum	IWA8610524	Iran	Gilan	Asia	6.49	S
Triticum aestivum subsp. aestivum	IWA8608569	Iran	Hamadan	Asia	5.78	S
Triticum aestivum subsp. aestivum	PI381963	Iran	Ilam	Asia	5.62	IM
Triticum aestivum subsp. aestivum	Gandum	Iran	Kerman	Asia	5.33	IM
Triticum aestivum subsp. aestivum	IWA8600840	Iran	Khorasan	Asia	5.59	IM
Triticum aestivum subsp. aestivum	PI243679	Iran	Markazi	Asia	5.12	IM
Triticum aestivum subsp. aestivum	IWA8610827	Iran	Semnan	Asia	5.34	IM
Triticum aestivum subsp. aestivum	IWA8609175	Iran	Tehran	Asia	5.71	S
Triticum aestivum subsp. aestivum	IWA8606158	Iran	West Azerbaijan	Asia	6.39	S
Triticum aestivum subsp. aestivum	IWA8614379	Iran	Yazd	Asia	5.9	S
Triticum aestivum subsp. aestivum	IWA8600037	Iran	Zanjan	Asia	6.29	S
Triticum aestivum subsp. aestivum	Pirotriks 28	Kazakhstan	Aqmola	Asia	5.96	S
Triticum aestivum subsp. aestivum	Pavlodarskaja I	Kazakhstan	North Kazakhstan	Asia	6.34	S
Triticum aestivum subsp. aestivum	Meskren	Kazakhstan	Qaraghandy	Asia	6.27	S
Triticum aestivum subsp. aestivum	Kzyl Bas	Kazakhstan	Qaraghandy	Asia	5.7	S
Triticum aestivum subsp. aestivum	Al'borubrum 50	Kazakhstan	Qostanay	Asia	5.66	IM
Triticum aestivum subsp. aestivum	Grekum 105	Kazakhstan	Qostanay	Asia	6.72	S
Triticum aestivum subsp. aestivum	Yuzhnaya 12	Kazakhstan	Qostanay	Asia	6.18	S
Triticum aestivum subsp. aestivum	Karabalykskaya 92	Kazakhstan	Qostanay	Asia	5.04	IM
Triticum aestivum subsp. aestivum	Krasnaja Zvezda	Kazakhstan	South Kazakhstan	Asia	4.46	IM
Triticum aestivum subsp. aestivum	Equator KTI	Kenya	Rift Valley	Africa	5.47	IM
Triticum aestivum subsp. aestivum	Rhodesian Sabanero	Kenya	Rift Valley	Africa	6.78	S
Triticum aestivum subsp. aestivum	Kenya Governor	Kenya	Rift Valley	Africa	6.51	S
Triticum aestivum subsp. aestivum	Rhodesian Sabanero	Kenya	Rift Valley	Africa	6.21	S
Triticum aestivum subsp. aestivum	PI238391	Kenya	Rift Valley	Africa	6.75	S
Triticum aestivum subsp. aestivum	PI525434	Morocco	Chefchaouene	Africa	3.48	T
Triticum aestivum subsp. aestivum	PI559967	Morocco	El Jadida	Africa	6.6	S
Triticum aestivum subsp. aestivum	PI525295	Morocco	Errachidia	Africa	6.38	S
Triticum aestivum subsp. aestivum	PI525318	Morocco	Errachidia	Africa	6.2	S
Triticum aestivum subsp. aestivum	PI525280	Morocco	Essaouira	Africa	5.39	IM
Triticum aestivum subsp. aestivum	PI525282	Morocco	Essaouira	Africa	5.8	S
Triticum aestivum subsp. aestivum	PI525211	Morocco	Guelmim	Africa	4.79	IM
Triticum aestivum subsp. aestivum	PI525283	Morocco	Marrakech	Africa	5.17	IM
Triticum aestivum subsp. aestivum	PI525241	Morocco	Ouarzazate	Africa	6.52	S
Triticum aestivum subsp. aestivum	PI525246	Morocco	Ouarzazate	Africa	5.87	S
Triticum aestivum subsp. aestivum	PI525253	Morocco	Ouarzazate	Africa	6.01	S
Triticum aestivum subsp. aestivum	Boudahaika	Morocco	Rabat-Sale	Africa	6.22	S
Triticum aestivum subsp. aestivum	PI525326	Morocco	Taounate	Africa	6.22	S
Triticum aestivum subsp. aestivum	PI525219	Morocco	Tata	Africa	6.37	S
Triticum aestivum subsp. aestivum	PI525221	Morocco	Tata	Africa	6.84	S
Triticum aestivum subsp. aestivum	Kule	Oman		Africa	5.8	S
Triticum aestivum subsp. aestivum	Kule	Oman		Africa	6.16	S
Triticum aestivum subsp. aestivum	Mufsegha	Oman		Africa	6.37	S
Triticum aestivum subsp. aestivum	Hamira	Oman		Africa	5.93	S
Triticum aestivum subsp. aestivum	Kule	Oman		Africa	5.91	S
Triticum aestivum subsp. aestivum	Kule	Oman		Africa	5.82	S
Triticum aestivum subsp. aestivum	Musane	Oman		Africa	6.39	S
Triticum aestivum subsp. aestivum	Musane	Oman		Africa	6.56	S
Triticum aestivum subsp. aestivum	Musane	Oman		Africa	6	S
Triticum aestivum subsp. aestivum	Kule	Oman		Africa	5.65	IM
Triticum aestivum subsp. aestivum	Musane	Oman		Africa	6.01	S
Triticum aestivum subsp. aestivum	Habb	Saudi Arabia		Asia	6.04	S
Triticum aestivum subsp. aestivum	Baladi	Saudi Arabia		Asia	6.15	S
Triticum aestivum subsp. aestivum	Maiah	Saudi Arabia		Asia	5.82	S
Triticum aestivum subsp. aestivum	6-month wheat	Saudi Arabia		Asia	6.04	S
Triticum aestivum subsp. aestivum	PI145723	Saudi Arabia		Asia	6.37	S
Triticum aestivum subsp. aestivum	Gerbya	Saudi Arabia		Asia	6.69	S
Triticum aestivum subsp. aestivum	Samma	Saudi Arabia		Asia	6.37	S
Triticum aestivum subsp. aestivum	PI343715	Saudi Arabia		Asia	5.9	S
Triticum aestivum subsp. aestivum	PI343716	Saudi Arabia		Asia	5.5	IM
Triticum aestivum subsp. aestivum	PI574344	Saudi Arabia		Asia	5.07	IM
Triticum aestivum subsp. aestivum	PI574345	Saudi Arabia		Asia	5.63	IM
Triticum aestivum subsp. aestivum	PI574346	Saudi Arabia		Asia	5.62	IM
Triticum aestivum subsp. aestivum	PI574347	Saudi Arabia		Asia	5.92	S
Triticum aestivum subsp. aestivum	PI574348	Saudi Arabia		Asia	6.03	S
Triticum aestivum subsp. aestivum	Mugami	Sudan	Khartoum	Africa	6.38	S
Triticum aestivum subsp. aestivum	PI481915	Sudan	Darfur	Africa	5.85	S
Triticum aestivum subsp. aestivum	PI481916	Sudan	Darfur	Africa	5.24	IM
Triticum aestivum subsp. aestivum	PI481917	Sudan	Darfur	Africa	6.25	S
Triticum aestivum subsp. aestivum	B-5	Syria	Dar 'a	Asia	5.27	IM
Triticum aestivum subsp. aestivum	Kaundouhari	Syria	Al Hasakah	Asia	5.42	IM
Triticum aestivum subsp. aestivum	Hmira	Tunisia	Kebili	Africa	6.22	S
Triticum aestivum subsp. aestivum	CItr15456	Tunisia	Kebili	Africa	6.03	S
Triticum aestivum subsp. aestivum	Hmira	Tunisia	Kebili	Africa	6.67	S
Triticum aestivum subsp. aestivum	Ajili	Tunisia	Kebili	Africa	5.69	IM
Triticum aestivum subsp. aestivum	Little Tich	United Kingdom	England	Europe	7.03	S
Triticum aestivum subsp. aestivum	Atson	United Kingdom	England	Europe	6.51	S
Triticum aestivum subsp. aestivum	Ritchie	United Kingdom	England	Europe	5.75	S
Triticum aestivum subsp. aestivum	Hostianum	United Kingdom	England	Europe	6.18	S
Triticum aestivum subsp. aestivum	Rothwell Sprite	United Kingdom	England	Europe	6.36	S
Triticum aestivum subsp. aestivum	Maris Ensign	United Kingdom	England	Europe	6.6	S
Triticum aestivum subsp. aestivum	Solitaire	United Kingdom	England	Europe	6.08	S
Triticum aestivum subsp. aestivum	Hutch	United States	Kansas	North America	3.66	T
Triticum aestivum subsp. aestivum	Isogenic: ISr11-Sa	United States	Maryland	North America	6.17	S
Triticum aestivum subsp. aestivum	II-39-7	United States	Minnesota	North America	5.79	S
Triticum aestivum subsp. aestivum	99ID484	United States	Nebraska	North America	5.65	IM
Triticum aestivum subsp. aestivum	ND 466-1	United States	North Dakota	North America	5.81	S
Triticum aestivum subsp. aestivum	OK91G158	United States	Oklahoma	North America	5.95	S
Triticum aestivum subsp. aestivum	OR9630064	United States	Oregon	North America	5.13	IM
Triticum aestivum subsp. aestivum	Spinkcota	United States	South Dakota	North America	4.77	IM
where T, IM, and S indicate tolerant, intermediate, and susceptible genotypes, respectively.
The red font indicates the most 10 drought- tolerant genotypes that were selected and used to study the physiological changes and genetic analysis.
The bold font indicates the most 10 drought- susceptible genotypes were selected and used to study the physiological changes and genetic analysis.
DTIV refers to the values of Drought tolerance index (DTI) for each genotype.
Characterization was done based on DTI by divding the DTI values (2.7-7.03) into three groupes. See material and methods

## Sheet: Supplementary Table 2
Supplementary Table 2: ANOVA analysis for morphological traits under drought stress at the seedling stage.
				Leaf witing 1 (LW1)
	Source	DF	SS	MS	Var.cp	s(V.cp)	F
	Replication (R)	6	13.3676	3.3419	0.019	0.0112	47.79**
	Genotypes (G)	171	38.604	0.2258	0.0312	0.0049	3.23**
	GxR	1026	47.8306	0.0699	0.0699	0.0038
	Total	1203	99.8022
	HERITAB	69.02
				Leaf wilting 2 (LW2)
	Source	DF	SS	MS	Var.cp	s(V.cp)	F
	Replication (R)	6	98.8033	24.7008	0.1418	0.0829	78.00**
	Genotypes (G)	171	215.283	1.259	0.1885	0.0273	3.98**
	GxR	1026	216.612	0.3167	0.3167	0.0171
	Total	1203	530.699
	HERITAB	74.85
				Leaf wilting 3 (LW3)
	Source	DF	SS	MS	Var.cp	s(V.cp)	F
	Replication (R)	6	428.079	107.02	0.619	0.3592	192.62**
	Genotypes (G)	171	329.835	1.9289	0.2747	0.0419	3.47**
	GxR	1026	380.031	0.5556	0.5556	0.03
	Total	1203	1137.95
	HERITAB	71.2
				Leaf wilting 4 (LW4)
	Source	DF	SS	MS	Var.cp	s(V.cp)	F
	Replication (R)	6	217.935	54.4839	0.3137	0.1829	104.75**
	Genotypes (G)	171	310.442	1.8154	0.2591	0.0394	3.49**
	GxR	1026	355.779	0.5201	0.5201	0.0281
	Total	1203	884.156
	HERITAB	71.35
				Leaf wilting 5 (LW5)
	Source	DF	SS	MS	Var.cp	s(V.cp)	F
	Replication (R)	6	63.819	15.9547	0.0909	0.0536	48.70**
	Genotypes (G)	171	457.719	2.6767	0.4698	0.0577	8.17**
	GxR	1026	224.096	0.3276	0.3276	0.0177
	Total	1203	745.634
	HERITAB	87.76
				Sum of leaf wilting (S_LW)
	Source	DF	SS	MS	Var.cp	s(V.cp)	F
	Replication (R)	6	2394.76	598.69	3.4569	2.0096	145.90**
	Genotypes (G)	171	4657.61	27.2375	4.6268	0.5874	6.64**
	GxR	1026	2806.75	4.1034	4.1034	0.2216
	Total	1203	9859.12
	HERITAB	84.93
				Seedling length (SL)
	Source	DF	SS	MS	Var.cp	s(V.cp)	F
	Replication (R)	6	1084.93	271.233	1.5617	0.9104	103.71**
	Genotypes (G)	171	5787.46	33.8448	6.2459	0.7284	12.94**
	GxR	1026	1788.8	2.6152	2.6152	0.1412
	Total	1203	8661.2
	HERITAB	92.27
				Days to wilting (DTW)
	Source	DF	SS	MS	Var.cp	s(V.cp)	F
	Replication (R)	6	210.397	52.5993	0.3032	0.1766	117.77**
	Genotypes (G)	171	473.012	2.7662	0.4639	0.0597	6.19**
	GxR	1026	305.491	0.4466	0.4466	0.0241
	Total	1203	988.9
	HERITAB	83.85
				Days to regrowth (DTR)
	Source	DF	SS	MS	Var.cp	s(V.cp)	F
	Replication (R)	6	11545.9	2886.47	16.2539	9.689	31.79**
	Genotypes (G)	171	124662	729.018	127.644	15.7075	8.03**
	GxR	1026	62105.9	90.7981	90.7981	4.9026
	Total	1203	198314
	HERITAB	87.55
				Regrowth biomass (RB)
	Source	DF	SS	MS	Var.cp	s(V.cp)	F
	Replication (R)	6	20846.2	5211.54	29.4073	17.4936	33.95**
	Genotypes (G)	171	302436	1768.63	323.029	38.0695	11.52**
	GxR	1026	103449	153.485	153.485	8.3485
	Total	1203	426730
	HERITAB	91.32
				Drought survival rate (DSR)
	Source	DF	SS	MS	Var.cp	s(V.cp)	F
	Replication (R)	6	49760.8	12440.2	70.1008	41.758	32.49**
	Genotypes (G)	171	408641	2389.71	401.37	51.5574	6.24**
	GxR	1026	257668	382.864	382.864	20.8405
	Total	1203	716069
	HERITAB	83.98
				Tolerance index (TI)
	Source	DF	SS	MS	Var.cp	s(V.cp)	F
	Replication (R)	6	1182.32	295.581	1.7029	0.9922	109.93**
	Genotypes (G)	171	3393.84	19.847	3.4316	0.4278	7.38**
	GxR	1026	1839.16	2.6888	2.6888	0.1452
	Total	1203	6415.32
	HERITAB	86.45
				Recovery index (RI)
	Source	DF	SS	MS	Var.cp	s(V.cp)	F
	Replication (R)	6	8295.4	2073.85	11.7265	6.9613	36.45**
	Genotypes (G)	171	97059	567.596	102.14	12.2214	9.98**
	GxR	1026	38233.2	56.8946	56.8946	3.0992
	Total	1203	143588
	HERITAB	89.98
				Drought tolerance index (DTI)
	Source	DF	SS	MS	Var.cp	s(V.cp)	F
	Replication (R)	6	66.1631	16.5408	0.094	0.0555	44.82**
	Genotypes (G)	171	679.324	3.9727	0.7207	0.0855	10.76**
	GxR	1026	247.997	0.369	0.369	0.0201
	Total	1203	993.485
	HERITAB	90.71

## Sheet: Supplementary Table 3
Supplementary Table 3: Combined ANOVA analysis for physiological traits scored under control and drought stress.
				Protein (P)
	Source	DF	SS	MS	Var.cp	s(V.cp)	F
	Tretment (T)	1	37451	37451	81.8471	67.0583	291.03**
	Replication (R)	2	1913.51	956.755	2.7239	2.2256	7.43**
	Geneotypes (G)	171	500607	3315.28	531.099	63.186	25.76**
	G x T	171	741192	4908.56	1593.29	187.085	38.14**
	GxRxT	686	77469	128.686	128.686	7.4051
	Total	1031	1.35863e+06
	HERITAB	96.12
				Amino acid (AM)
	Source	DF	SS	MS	Var.cp	s(V.cp)	F
	Tretment (T)	1	47.7501	47.7501	0.0952	0.0792	53.41**
	Replication (R)	2	1.1818	0.5909	-0.0009	0.0013	0.66
	Geneotypes (G)	171	8645.1	53.0374	8.6906	0.9732	59.32**
	G x T	171	10080	61.8406	20.3155	2.2695	69.17**
	GxRxT	686	545.375	0.8941	0.8941	0.0511
	Total	1031	19319.4
	HERITAB	98.31
				Proline (PRO)
	Source	DF	SS	MS	Var.cp	s(V.cp)	F
	Tretment (T)	1	1.57962e+08	1.57962e+08	329199	288549	14.61**
	Replication (R)	2	2263.96	1131.98	2.7345	2.6867	3.57*
	Geneotypes (G)	171	1.51268e+09	1.02208e+07	1.70342e+06	196700	30.89**
	G x T	171	1.59982e+09	1.08096e+07	3.60309e+06	416061	87.53**
	GxRxT	686	188365	317.112	317.112	18.3698
	Total	1031	3.27065e+09
	HERITAB	100
				Glucose (G)
	Source	DF	SS	MS	Var.cp	s(V.cp)	F
	Tretment (T)	1	28872.8	28872.8	62.8762	51.3607	2279.08**
	Replication (R)	2	2.506	1.253	-0.0373	0.0038	0.1
	Geneotypes (G)	171	287468	1891.24	313.094	35.9213	149.28**
	G x T	171	324202	2132.91	706.746	81.0228	168.36**
	GxRxT	686	7613.86	12.6687	12.6687	0.7296
	Total	1031	648159
	HERITAB	99.33
				Fructose (F)
	Source	DF	SS	MS	Var.cp	s(V.cp)	F
	Tretment (T)	1	2377.06	2377.06	5.0446	4.342	19.46**
	Replication (R)	2	235.745	117.873	-0.0143	0.2807	0.97
	Geneotypes (G)	171	806985	5452.6	888.413	104.942	44.65**
	G x T	171	615942	4161.77	1346.55	160.205	34.08**
	GxRxT	686	69366.1	122.124	122.124	7.234
	Total	1031	1.49491e+06
	HERITAB	97.76
			Total soluable caebohydrate (TSC)
	Source	DF	SS	MS	Var.cp	s(V.cp)	F
	Tretment (T)	1	161965	161965	352.478	288.112	914.61**
	Replication (R)	2	412.631	206.315	0.0955	0.4779	1.17
	Geneotypes (G)	171	2.59332e+06	17061.3	2814.04	324.058	96.34**
	G x T	171	2.33508e+06	15362.4	5061.76	583.578	86.75**
	GxRxT	686	103950	177.087	177.087	10.3191
	Total	1031	5.19473e+06
	HERITAB	99.02

## Sheet: Supplementary Table 4
Supplementary Table 4: ANOVA analysis for physiological traits under both conditions a) control, b) drought at the seedling stage.
				a) Control conditions
				Protein (P)
	Source	DF	SS	MS	Var.cp	s(V.cp)	F
	Replication (R)	2	2335.87	1167.93	6.7445	5.3982	8.59**
	Genotypes (G)	171	576341	3791.72	1218.57	144.082	27.88**
	GxR	342	41213.7	136.019	136.019	11.0145
	Total	515	619891
	HERITAB	96.41
				Amino acids (AM)
	Source	DF	SS	MS	Var.cp	s(V.cp)	F
	Replication (R)	2	3.8696	1.9348	0.0056	0.0082	1.92
	Genotypes (G)	171	7797.39	46.9722	15.3223	1.7086	46.72**
	GxR	342	307.664	1.0054	1.0054	0.081
	Total	515	8108.92
	HERITAB	97.86
				Proline (PRO)
	Source	DF	SS	MS	Var.cp	s(V.cp)	F
	Replication (R)	2	0.0175	0.0087	0	0	1.02
	Genotypes (G)	171	96.5519	0.6524	0.2146	0.0251	75.78**
	GxR	342	2.5394	0.0086	0.0086	0.0007
	Total	515	99.1089
	HERITAB	98.68
				Glucose (G)
	Source	DF	SS	MS	Var.cp	s(V.cp)	F
	Replication (R)	2	7.6396	3.8198	-0.0823	0.0194	0.23
	Genotypes (G)	171	158330	1028.11	337.179	38.8062	62.02**
	GxR	342	5089.26	16.5774	16.5774	1.3337
	Total	515	163426
	HERITAB	98.39
				Fructose (F)
	Source	DF	SS	MS	Var.cp	s(V.cp)	F
	Replication (R)	2	348.826	174.413	0.5059	0.8024	1.81
	Genotypes (G)	171	572349	3740.85	1214.78	141.668	38.76**
	GxR	342	29337.2	96.5038	96.5038	7.8019
	Total	515	602035
	HERITAB	97.42
				Total soluable carbohydrate (TSC)
	Source	DF	SS	MS	Var.cp	s(V.cp)	F
	Replication (R)	2	98.2302	49.1151	-0.6321	0.2368	0.33
	Genotypes (G)	171	731376	4749.2	1534.04	179.291	32.29**
	GxR	342	44860.5	147.084	147.084	11.8716
	Total	515	776335
	HERITAB	96.9
				b) Drought conditions
				Protein (P)
	Source	DF	SS	MS	Var.cp	s(V.cp)	F
	Replication (R)	2	493.865	246.932	0.7268	1.0348	1.99
	Genotypes (G)	171	727062	4327.75	1401.22	156.503	34.87**
	GxR	342	40703	124.095	124.095	9.6608
	Total	515	768259
	HERITAB	97.13
				Amino acids (AM)
	Source	DF	SS	MS	Var.cp	s(V.cp)	F
	Replication (R)	2	0.3859	0.193	-0.0033	0.0009	0.26
	Genotypes (G)	171	11332.5	67.4554	22.2336	2.4389	89.41**
	GxR	342	239.927	0.7545	0.7545	0.0596
	Total	515	11572.8
	HERITAB	98.88
				Proline (PRO)
	Source	DF	SS	MS	Var.cp	s(V.cp)	F
	Replication (R)	2	0.0496	0.0248	0.0001	0.0001	9.75**
	Genotypes (G)	171	3796.13	22.1996	7.399	0.7956	8716.59**
	GxR	342	0.871	0.0025	0.0025	0.0002
	Total	515	3797.05
	HERITAB	99.99
				Glucose (G)
	Source	DF	SS	MS	Var.cp	s(V.cp)	F
	Replication (R)	2	2.3656	1.1828	-0.0459	0.0065	0.13
	Genotypes (G)	171	508959	3047.66	1012.92	110.514	342.77**
	GxR	342	2854.13	8.8914	8.8914	0.6997
	Total	515	511816
	HERITAB	99.71
				Fructose (F)
	Source	DF	SS	MS	Var.cp	s(V.cp)	F
	Replication (R)	2	1471.86	735.931	3.4274	3.1549	4.32
	Genotypes (G)	171	925633	5644.1	1824.56	206.558	33.12**
	GxR	342	51806.1	170.415	170.415	13.7772
	Total	515	978911
	HERITAB	96.98
				Total soluable carbohydrates (TSC)
	Source	DF	SS	MS	Var.cp	s(V.cp)	F
	R	2	1296.55	648.274	2.4514	2.7309	2.74
	Replication (R)	171	4.68757e+06	28069.3	9277.61	1017.86	118.71**
	Genotypes (G)	342	74006.5	236.442	236.442	18.8402
	GxR	515	4.76287e+06
	HERITAB	99.16

## Sheet: Supplementary Table 5 
Supplementary Table 5 : Genetic distance matrix among the most ten drought tolerant genotypes
Genotypes	MISR1	SIDS12	SAKHA93	Gimmeiza-12	Shandweel-1	Beni Swief-5	Sohag-3	SIDS13	PI525434	Hutch		Genetic distance
Country	Egypt	Egypt	Egypt	Egypt	Egypt	Egypt	Egypt	Egypt	Morocoo	USA			0
MISR1	0	0.596281	0.57925	0.519062	0.607739	0.577192	0.664864	0.551006	0.634373	0.630851			0.2
SIDS12		0	0.504633	0.563222	0.610194	0.609844	0.656595	0.565169	0.654127	0.654361			0.4
SAKHA93			0	0.570009	0.603859	0.594641	0.650619	0.577984	0.639977	0.647138			0.6
Gimmeiza-12				0	0.594025	0.584443	0.661273	0.428349	0.6425	0.657385			0.8
Shandweel-1					0	0.47013	0.652679	0.609544	0.577509	0.632349			1
Beni Swief-5						0	0.653754	0.593357	0.541677	0.633555
Sohag-3							0	0.657942	0.649116	0.656084
SIDS13								0	0.652773	0.657478
PI525434									0	0.629253
Hutch										0
